# Supplementary material for: Transcriptional mediators of treatment resistance in lethal prostate cancer
Source: Nat Med. 2021 Mar 4;27(3):426–33. doi: 10.1038/s41591-021-01244-6 (PMC7960507; doi:10.1038/s41591-021-01244-6)
Supplement: Supplementary file 4 — scRNA-seq expression matrix (TPM). [file 41591_2021_1244_MOESM4_ESM.zip]

Archive with 1 entries (1 files):
- tpm.tsv
